# Supplementary material for: Tandem Mass Tag-Based Quantitative Proteomics Analysis of Gonads Reveals New Insight into Sexual Reversal Mechanism in Chinese Soft-Shelled Turtles
Source: Biology (Basel). 2022 Jul 20;11(7):1081. doi: 10.3390/biology11071081 (PMC9312195; doi:10.3390/biology11071081)
Supplement: Supplementary file 1 [file biology-11-01081-s001.zip]

Archive with 1 entries (1 files):
- biology-1724801-supplementary.pdf
